# Supplementary material for: Unveiling Genetic Variation in the Seed Bug Spilostethus pandurus (Scopoli, 1763) (Hemiptera: Lygaeidae) in Thailand Using Mitochondrial CO1 Sequence
Source: Biology (Basel). 2025 Aug 8;14(8):1022. doi: 10.3390/biology14081022 (PMC12383896; doi:10.3390/biology14081022)
Supplement: Supplementary file 1 [file biology-14-01022-s001.zip › Table S2.xlsx]

## Sheet: Sheet1
	Table S2. Genetic differences p-distance (upper triangle) and 16S rDNA (lower triangle) calculated based on CO1 compare among different populations of Spilostethus pandurus populations from Thailand and other countries
	Code	MKM	NBP	UBN	YST	KKN	ACR	CPM	KSN	RET	SRN	BRM	NMA	LPG	PLK	PRE	PNB	PYO	UTT	LRI	PTE	SRI	NYK	RBR	PRI	RYG	SKW	CBI	Portugal	India	Spain	Namibia	France
	MKM		0.00456503	0.0044789	0.0044789	0.00582831	0.00413437	0.00391904	0.00522538	0.00415351	0.00623983	0.00490956	0.00551249	0.00497847	0.00501292	0.00521718	0.0050914	0.00568475	0.00535745	0.00559862	0.00576132	0.00501723	0.00589147	0.00450351	0.00458226	0.00633553	0.0044789	0.0080534	0.00545007	0.0042843	0.00786449	0.00897358	0.00584564
	NBP	0.00459012		0.004	0.00418605	0.00568475	0.00387597	0.00364341	0.00459948	0.00373816	0.00566753	0.00468217	0.00418605	0.004	0.00452713	0.0048948	0.00449612	0.00533333	0.00489922	0.00524031	0.00535745	0.00453488	0.00511628	0.00418605	0.00403101	0.00551249	0.00418605	0.00775194	0.00553797	0.00307534	0.00780399	0.00871143	0.00593354
	UBN	0.00450403	0.00401666		0.00397933	0.00552972	0.00341085	0.00341085	0.00444444	0.00347976	0.00582257	0.00446512	0.00465116	0.00421705	0.0044031	0.00478405	0.00437554	0.00502326	0.00493023	0.00496124	0.00537468	0.00437984	0.0052093	0.00403101	0.00378295	0.00577089	0.00372093	0.00751938	0.00506329	0.00350436	0.00671506	0.0076225	0.00545886
	YST	0.00450543	0.00420499	0.00399653		0.00551249	0.00413437	0.00374677	0.00482343	0.00384726	0.00608671	0.00485788	0.00465116	0.00434109	0.00470284	0.0050203	0.00465116	0.00542636	0.0050646	0.00516796	0.00568475	0.00465116	0.00537468	0.00435585	0.00418605	0.00600057	0.00413437	0.00801034	0.00580169	0.00363534	0.00816697	0.00907441	0.00619726
	KKN	0.0058692	0.00571796	0.00556199	0.0055469		0.00490956	0.00497416	0.00628768	0.00519667	0.00714901	0.00583979	0.00697674	0.00635659	0.00604651	0.0066076	0.006058	0.00640827	0.00645995	0.00630491	0.00651737	0.00607235	0.0070801	0.00550018	0.00547804	0.0073787	0.00542636	0.00904393	0.00659283	0.00561673	0.00937689	0.00998185	0.0069884
	ACR	0.0041532	0.00389017	0.003423	0.00415221	0.00493397		0.00271318	0.00361757	0.00258398	0.00482343	0.00325581	0.00620155	0.00511628	0.00418605	0.00442968	0.00378984	0.00434109	0.00418605	0.00418605	0.00465116	0.00406977	0.00589147	0.00287929	0.00310078	0.00602929	0.00310078	0.00503876	0.00158228	0.00506541	0.00362976	0.00453721	0.00197785
	CPM	0.00394055	0.00365854	0.00342532	0.00376423	0.0050025	0.00272422		0.00426357	0.00297158	0.00538329	0.00379845	0.00542636	0.00449612	0.00403101	0.00426357	0.0040913	0.00449612	0.00445736	0.00445736	0.0047373	0.00411822	0.00542636	0.00326689	0.00348837	0.00590009	0.00310078	0.00678295	0.00435127	0.00430945	0.00657895	0.00748639	0.00474684
	KSN	0.00525646	0.00462113	0.004465	0.00484788	0.00632731	0.00363188	0.0042838		0.00413437	0.00614413	0.00511628	0.00465116	0.00449612	0.00511628	0.00538944	0.00488085	0.00547804	0.00542636	0.00573643	0.00597186	0.00497416	0.0055814	0.00472499	0.00434109	0.00602929	0.00465116	0.00788114	0.00527426	0.00396278	0.00725953	0.00816697	0.00566983
	RET	0.00417634	0.00375353	0.00349382	0.00386452	0.00522655	0.00259271	0.00298451	0.00415276		0.00545507	0.00387597	0.00499569	0.00428941	0.00411714	0.00440507	0.00403866	0.00458226	0.00453058	0.00456503	0.00501483	0.00411283	0.00523686	0.00349452	0.00344531	0.00581874	0.00327304	0.00676141	0.00421941	0.0038076	0.00625126	0.0071587	0.00461498
	SRN	0.00628648	0.0057053	0.00586151	0.00612983	0.00720646	0.00484704	0.00541733	0.00618664	0.00548996		0.00625323	0.00585702	0.00577089	0.00621878	0.00664452	0.00608671	0.00706288	0.00628768	0.00673557	0.00664178	0.00626615	0.00685616	0.00568475	0.00568475	0.00673749	0.00620155	0.00813953	0.00650492	0.00511144	0.0086711	0.00957854	0.00690049
	BRM	0.00494007	0.00470656	0.00448797	0.0048851	0.00587897	0.00326998	0.00381824	0.00514448	0.00389539	0.00629878		0.00635659	0.00545736	0.00508527	0.00511628	0.00487511	0.0052093	0.00530233	0.00530233	0.00587425	0.005	0.00623256	0.00427464	0.00434109	0.00683893	0.00418605	0.00736434	0.00458861	0.00475	0.00707804	0.00816697	0.00498418
	NMA	0.00554777	0.00420681	0.00467422	0.00467467	0.00702245	0.00623241	0.00545346	0.00467823	0.0050197	0.00590325	0.00639443		0.00170543	0.00511628	0.00531561	0.00482343	0.00682171	0.00542636	0.00666667	0.00637382	0.00484496	0.00341085	0.00598007	0.00465116	0.00378984	0.00620155	0.00968992	0.00791139	0	0.00907441	0.00998185	0.00830696
	LPG	0.00500961	0.00401873	0.00423706	0.00436245	0.00639722	0.00514054	0.00451811	0.00452066	0.00430934	0.00581423	0.00548844	0.00171372		0.00474419	0.0047619	0.00453058	0.0059845	0.00511628	0.00592248	0.0059087	0.00457364	0.004	0.00511628	0.00421705	0.00451335	0.00511628	0.00875969	0.0068038	0.00124564	0.00834846	0.0092559	0.00719937
	PLK	0.00504751	0.00455308	0.00442933	0.00473206	0.00608952	0.00420591	0.00405423	0.0051479	0.00414103	0.00626621	0.0051189	0.00515044	0.0047752		0.00538206	0.00501292	0.00573643	0.00539535	0.0055814	0.00577089	0.00503876	0.00579845	0.00458472	0.00449612	0.00614987	0.00449612	0.00813953	0.00585443	0.00412985	0.00798548	0.00871143	0.00625
	PRE	0.00525062	0.0049201	0.00480889	0.00504717	0.00665284	0.00444955	0.00428544	0.00542081	0.0044264	0.00669511	0.00514533	0.0053502	0.00479094	0.00541885		0.00521718	0.00598007	0.00564784	0.00595792	0.00642303	0.00539867	0.00606866	0.00496757	0.00478405	0.00661991	0.00487265	0.00825028	0.00565099	0.00406112	0.00777807	0.00894478	0.00604656
	PNB	0.00512257	0.00451775	0.00439623	0.00467527	0.00609686	0.00380597	0.00411165	0.00490604	0.00405775	0.0061297	0.00490266	0.00484866	0.00455359	0.00504468	0.00524664		0.00544358	0.00525409	0.00542636	0.00583788	0.00493109	0.00561585	0.00460194	0.00423773	0.00604843	0.00430663	0.00788114	0.00545007	0.00393976	0.00766284	0.00846945	0.00584564
	PYO	0.00572222	0.0053614	0.00504906	0.00545676	0.00645408	0.00436086	0.0045197	0.00550989	0.00460564	0.00711746	0.00524065	0.0068614	0.0060181	0.00577536	0.00601631	0.00547436		0.00617054	0.00582946	0.00637382	0.0055814	0.00675969	0.00509413	0.00471318	0.00742463	0.00403101	0.00852713	0.00601266	0.00557195	0.00871143	0.0092559	0.00640823
	UTT	0.00539363	0.00492775	0.00495902	0.00509557	0.00650594	0.00420536	0.00448217	0.00545979	0.00455642	0.00633515	0.00533659	0.00546346	0.00514969	0.00543301	0.00568484	0.00528708	0.00621234		0.00595349	0.00608096	0.00546512	0.00623256	0.0048948	0.00489922	0.00637382	0.00511628	0.0079845	0.00553797	0.00457958	0.00780399	0.00889292	0.00593354
	LRI	0.00563745	0.00527025	0.00499	0.00520014	0.00635175	0.00420675	0.00448318	0.00577154	0.0045913	0.00678788	0.00533789	0.00670817	0.00595892	0.00562122	0.00599745	0.00546039	0.0058701	0.00599507		0.00621878	0.00569767	0.00685271	0.00493909	0.00486822	0.00711456	0.0048062	0.00837209	0.00585443	0.00549443	0.00834846	0.0092559	0.00625
	PTE	0.00580119	0.00538933	0.00540757	0.00572158	0.00656635	0.0046741	0.00476429	0.00601042	0.00504477	0.00669367	0.00591487	0.00641767	0.00594834	0.00581145	0.00646882	0.00587632	0.00641996	0.00612389	0.00626415		0.00596469	0.00689061	0.00521718	0.00523686	0.00671835	0.00534022	0.0088286	0.00632911	0.00547898	0.00887276	0.0097802	0.00672468
	SRI	0.00505041	0.00455913	0.00440299	0.00467739	0.00611392	0.00408769	0.00414053	0.00500258	0.00413408	0.0063126	0.00502998	0.00487523	0.0046011	0.0050734	0.00543281	0.0049596	0.00561582	0.00550192	0.00573601	0.00600665		0.00531008	0.00462348	0.00437984	0.00620155	0.00445736	0.00775194	0.00573576	0.00389596	0.00794011	0.00884755	0.00613133
	NYK	0.00593194	0.00514496	0.00523776	0.0054054	0.00713112	0.0059221	0.00545541	0.00561664	0.00526452	0.00691232	0.00627153	0.00343587	0.00402574	0.00583978	0.00611022	0.0056496	0.00680306	0.006278	0.00690004	0.00694204	0.00534411		0.00602436	0.0052093	0.00589147	0.00589147	0.00922481	0.00759494	0.00268774	0.00943739	0.0103448	0.00799051
	RBR	0.00453034	0.00420641	0.00405119	0.00437933	0.00553513	0.00288844	0.0032827	0.0047492	0.00351191	0.00572256	0.0042992	0.00601393	0.00514478	0.00461328	0.00499559	0.00462761	0.00512525	0.00492459	0.00497058	0.00524958	0.00465037	0.00606134		0.00403101	0.00634921	0.00376523	0.00703212	0.0045208	0.00495467	0.00700026	0.0079077	0.00491637
	PRI	0.0046097	0.00404905	0.0037998	0.00420673	0.00551176	0.00311324	0.00350555	0.00436215	0.00346086	0.00572324	0.00436475	0.00467393	0.0042375	0.00452405	0.00481028	0.00425849	0.00473871	0.00492873	0.00489778	0.00527017	0.00440426	0.00523864	0.00405282		0.00571921	0.00372093	0.00736434	0.00474684	0.00370083	0.00689655	0.00780399	0.00514241
	RYG	0.00638223	0.00554798	0.00580853	0.00604171	0.0074359	0.00606084	0.00593518	0.00607157	0.00585439	0.00679425	0.00688713	0.00382325	0.00454828	0.0061962	0.00667051	0.00608968	0.00747919	0.00642237	0.00716752	0.00676926	0.00624812	0.00594249	0.00639003	0.00575626		0.00671835	0.00990525	0.00738397	0.00320468	0.00907441	0.0101835	0.00777954
	SKW	0.00450371	0.00420267	0.00373501	0.00415221	0.00545808	0.00311043	0.00311303	0.00467193	0.00328553	0.00624303	0.00420651	0.00623241	0.00514054	0.00452237	0.00489668	0.00432545	0.00405032	0.00514582	0.00483423	0.00537291	0.00448015	0.0059221	0.00378411	0.00373726	0.00676075		0.00736434	0.00474684	0.00506541	0.00725953	0.00635209	0.00514241
	CBI	0.00812361	0.00781477	0.00757878	0.00807789	0.00912865	0.00506647	0.00683502	0.00794576	0.00681177	0.00821262	0.00742602	0.00978147	0.00883862	0.00821205	0.00832344	0.00794718	0.00860384	0.00805359	0.00844868	0.00891037	0.00781708	0.00930949	0.0070858	0.00742337	0.0100026	0.00742131		0.00672468	0.00852865	0.00862069	0.00952813	0.00712025
	Portugal	0.00547951	0.00556667	0.00508883	0.00583504	0.00663599	0.00158479	0.00437352	0.00530265	0.00423888	0.00654641	0.004615	0.00796383	0.00684656	0.00589032	0.00568509	0.00548066	0.00604972	0.00556846	0.00589171	0.00636989	0.0057693	0.00764713	0.0045415	0.00477195	0.00743205	0.00476951	0.00677194		0.00690265	0	0.0027881	0.00039557
	India	0.00431017	0.00308922	0.00351977	0.00365162	0.00565093	0.0050886	0.00433005	0.00398473	0.00382392	0.00515104	0.00477475	0	0.00125095	0.00415748	0.00408451	0.0039588	0.0056019	0.00461003	0.00552846	0.00551541	0.00392036	0.00270688	0.00498274	0.00371804	0.00323136	0.0050886	0.00860519	0.00694638		0.0076428	0.00861411	0.00734602
	Spain	0.00792443	0.00786014	0.00675869	0.00823152	0.00946392	0.003643	0.00662407	0.00731025	0.00629021	0.00874324	0.00713488	0.0091435	0.00841113	0.00805051	0.00783969	0.00772057	0.0087887	0.00786251	0.00842269	0.00895179	0.00800225	0.00951957	0.00704897	0.00694564	0.00914856	0.00731274	0.00869549	0	0.00769679		0.00272232	0
	Namibia	0.00905309	0.00878282	0.00767967	0.00915489	0.0100818	0.00455876	0.0075449	0.0082322	0.00721046	0.00966746	0.00823956	0.0100677	0.00933449	0.00878956	0.00902482	0.00854002	0.00934545	0.00897039	0.00934693	0.00987678	0.00892541	0.0104452	0.00797052	0.00786714	0.0102789	0.00640038	0.00962015	0.00279678	0.00868411	0.00273059		0.0027881
	France	0.0058798	0.00596699	0.00548889	0.00623558	0.00703728	0.00198224	0.00477304	0.00570287	0.00463832	0.00694748	0.00501476	0.00836576	0.00724778	0.00629097	0.00608564	0.00588095	0.00645068	0.00596878	0.00629248	0.00677097	0.00616986	0.00804906	0.00494114	0.00517183	0.00783369	0.00516951	0.00717339	0.000396197	0.00739635	0	0.00279678
						smallest
						highest
